# Supplementary material for: Wheat Bran Polyphenols Ameliorate DSS-Induced Ulcerative Colitis in Mice by Suppressing MAPK/NF-κB Inflammasome Pathways and Regulating Intestinal Microbiota
Source: Foods. 2024 Jan 10;13(2):225. doi: 10.3390/foods13020225 (PMC10814686; doi:10.3390/foods13020225)
Supplement: Supplementary file 1 [file foods-13-00225-s001.zip]

Archive with 1 entries (1 files):
- foods-2741256-supplementary.pdf
